# Supplementary material for: RFCM-PALM: In-Silico Prediction of S-Palmitoylation Sites in the Synaptic Proteins for Male/Female Mouse Data
Source: Int J Mol Sci. 2021 Sep 14;22(18):9901. doi: 10.3390/ijms22189901 (PMC8467992; doi:10.3390/ijms22189901)
Supplement: Supplementary file 1 [file ijms-22-09901-s001.zip]

Archive with 1 entries (1 files):
- ijms-1367878-supplementary.pdf
